# Supplementary material for: Epithelial defects after penetrating keratoplasty in infectious keratitis: An analysis of characteristics and risk factors
Source: PLoS One. 2018 Nov 28;13(11):e0208163. doi: 10.1371/journal.pone.0208163 (PMC6261636; doi:10.1371/journal.pone.0208163)
Supplement: S1 Dataset — Clinical data of all patients. (XLSX) [file pone.0208163.s001.xlsx]

## Sheet: epithelial defect group
No	Sex	Age(year)	Eye	Occupation	Indication	Diameter of graft	Source of graft	Diabetes mellitus	Rheumatism	Cancer patients with chemo- or radiotherapy	Complications and outcomes					Locations of epithelial defects	Size of epithelial defects (mm2)	Epithelial healing	Duration of epithelial healing (day)	Graft clarity	follow-up time(month)
											Graft rejection	Graft infection	Graft dysfunction	Repeat PK	Evisceration
1	male	61	right	outdoors	fungal	8.75	dx	no	no	no	no	yes	no	no	no	central	4	yes	5	opacity	28
2	male	44	right	outdoors	negative	8	dx	no	no	no	no	no	no	no	no	central	1.5	yes	5	clear	12
3	male	57	left	outdoors	fungal	11	dx	no	no	no	no	no	yes	no	yes	central	1	no		opacity	36
4	male	41	left	outdoors	viral	8.25	dx	no	no	no	no	no	no	no	no	mid-peripheral	6	yes	15	opacity	6
5	male	61	right	indoors	viral	8.25	dx	no	no	yes	no	yes	yes	yes	no	peripheral	6	no		opacity	12
6	male	52	right	indoors	viral	7.75	dx	no	no	no	no	no	no	no	no	central	9	yes	7	opacity	6
7	male	34	left	indoors	viral	10.25	dx	no	no	no	no	no	no	yes	no	mid-peripheral	20	no		opacity	11
8	female	34	right	indoors	fungal	8	dx	no	no	yes	no	yes	no	no	no	central	2	no		opacity	48
9	female	53	left	outdoors	fungal	8.75	dx	no	no	no	no	no	no	no	no	central	16	yes	7	opacity	18
10	male	37	right	indoors	fungal	11.25	dx	no	no	no	no	no	no	no	no	central	9	yes	13	opacity	12
11	male	65	right	indoors	fungal	11.25	dx	no	no	no	no	yes	no	no	no	central	25	no		opacity	18
12	male	37	right	outdoors	fungal	11	dx	no	no	no	yes	no	no	no	no	central	2	yes	8	opacity	22
13	male	40	left	outdoors	fungal	8.75	dx	no	no	no	no	no	no	no	no	central	20	yes	11	opacity	11
14	female	54	right	outdoors	fungal	8.25	dx	no	no	no	no	no	no	no	no	central	4	yes	5	opacity	6
15	male	56	right	outdoors	fungal	11.5	dx	no	no	no	no	no	yes	no	no	central	9	no		opacity	6
16	male	70	left	outdoors	fungal	8	dx	no	no	no	no	no	no	no	no	central	2	yes	8	clear	15.5
17	male	60	left	outdoors	viral	9	dx	no	no	no	no	no	no	no	no	central	0.25	yes	4	clear	6
18	male	81	right	outdoors	Bacterial	8	dx	no	no	no	no	no	no	no	no	central	0.25	yes	7	opacity	6
19	female	45	right	indoors	Bacterial	4.75	dx	no	no	no	no	no	no	no	no	central	6	yes	18	opacity	6
20	male	61	left	outdoors	Bacterial	11.5	dx	no	no	no	no	no	no	no	no	central	6	yes	9	clear	6
21	male	49	right	indoors	fungal	10	dx	no	no	no	no	no	no	no	no	central	2	yes	6	clear	6
22	male	29	left	indoors	viral	8.75	dx	yes	no	no	no	no	no	no	no	central	1	yes	7	opacity	6
23	female	72	left	outdoors	fungal	12	dx	no	no	no	no	no	no	no	no	peripheral	30	yes	10	opacity	8
24	male	75	left	outdoors	fungal	7.75	dx	no	no	no	no	no	no	no	no	central	3	yes	8	clear	6
25	male	53	left	outdoors	fungal	9.75	dx	yes	no	no	no	no	no	no	no	peripheral	6	yes	11	opacity	6
26	male	46	right	outdoors	fungal	7.75	dx	no	no	no	no	no	no	no	no	mid-peripheral	12	yes	6	clear	6
27	male	56	right	outdoors	viral	8	dx	no	no	no	no	no	no	no	no	central	4	yes	14	opacity	6
28	male	48	left	indoors	viral	8.25	dx	no	no	no	yes	yes	no	no	no	central	1	yes	25	opacity	8
29	male	75	right	outdoors	fungal	8.5	dx	no	no	no	no	no	no	no	no	central	0.25	yes	9	opacity	6
30	male	55	right	outdoors	fungal	9.75	dx	no	no	no	no	no	no	no	no	central	0.25	yes	18	opacity	6
31	male	39	left	outdoors	Bacterial	8.75	dx	no	no	no	no	no	no	no	no	central	20	yes	28	opacity	6
32	male	56	left	indoors	fungal	9.75	dx	no	no	no	no	no	no	no	no	central	9	yes	22	clear	6
33	male	62	right	outdoors	viral	7.75	dx	no	no	no	no	no	no	no	no	mid-peripheral	0.25	yes	11	clear	6
34	male	48	right	outdoors	viral	11.75	dx	no	no	no	no	no	no	no	no	central	0.25	yes	5	opacity	6
35	male	42	left	outdoors	fungal	11	dx	no	no	no	no	no	no	no	no	central	0.25	yes	9	clear	6
36	male	57	left	indoors	viral	10.25	dx	no	no	no	no	no	no	yes	no	central	20	yes	13	clear	6
37	male	64	left	outdoors	viral	8.25	dx	no	no	no	no	no	no	no	no	mid-peripheral	20	yes	8	opacity	7
38	female	36	right	indoors	fungal	11.75	dx	no	no	no	no	no	no	no	no	central	25	yes	18	clear	8
39	male	47	right	outdoors	fungal	10.5	dx	no	no	no	no	no	no	no	no	central	16	yes	20	clear	6
40	male	50	right	indoors	fungal	11	dx	no	no	no	no	yes	no	no	no	mid-peripheral	10	no		clear	7
41	male	57	left	indoors	viral	8	dx	no	no	no	no	no	no	no	no	central	2	yes	6	clear	6
42	male	63	right	indoors	Bacterial	12	dx	no	no	no	no	yes	no	no	no	central	16	no		opacity	7
43	male	55	right	indoors	viral	7.75	dx	yes	no	no	no	yes	no	no	no	central	24	no		opacity	6
44	male	47	right	outdoors	fungal	11.75	dx	no	no	no	no	yes	no	no	no	central	6	no		opacity	6
45	male	36	left	indoors	viral	7.75	dx	no	no	no	no	yes	no	no	no	central	56	yes	5	opacity	18
46	male	57	right	indoors	fungal	12.35	dx	no	no	no	no	yes	no	no	no	central	30	no		opacity	10
47	male	64	right	indoors	fungal	10.5	dx	no	no	no	no	no	no	no	no	central	12	yes	15	opacity	6
48	male	49	right	outdoors	fungal	8.75	dx	no	no	no	no	yes	yes	no	yes	peripheral	12	no		opacity	6
49	male	57	left	indoors	fungal	11	dx	no	no	no	no	yes	no	no	yes	central	6	no		opacity	6
50	male	68	right	outdoors	fungal	8	dx	no	no	no	no	yes	no	no	no	central	1	yes	10	clear	6
51	male	85	left	indoors	Bacterial	8.75	dx	no	no	no	no	no	no	no	no	central	6	yes	9	clear	6
52	male	52	left	indoors	fungal	7.75	dx	no	no	no	no	no	no	no	no	central	4	yes	8	opacity	6
53	male	57	left	outdoors	viral	9	dx	no	no	no	no	no	no	no	no	central	5	yes	6	clear	7
54	female	59	left	indoors	viral	8.25	dx	yes	no	no	no	no	no	no	no	central	0.25	yes	19	clear	6
55	male	60	left	outdoors	viral	5.5	dx	no	no	no	no	no	no	no	no	central	4	yes	4	clear	6
56	male	58	left	indoors	Bacterial	4	dx	no	no	yes	no	no	no	no	no	central	5	yes	8	clear	6
57	female	65	right	outdoors	fungal	8.25	dx	no	no	no	no	yes	no	yes	no	central	0.25	yes	6	opacity	9
58	female	55	left	outdoors	viral	7.75	dx	no	no	no	no	no	no	no	no	central	18	yes	7	clear	6
59	male	40	right	outdoors	fungal	7.5	dx	no	no	no	no	no	no	no	no	mid-peripheral	1.6	yes	5	opacity	7
60	male	68	left	indoors	viral	8	dx	no	no	no	no	no	yes	no	no	peripheral	0.25	yes	15	opacity	54
61	male	52	right	outdoors	viral	8	dx	no	no	no	no	yes	no	no	no	central	2.5	no		clear	22
62	male	67	left	outdoors	viral	8.25	optisol	no	no	no	no	yes	no	no	no	peripheral	9	no		opacity	40
63	male	61	right	outdoors	fungal	7.25	dx	no	no	no	no	no	no	yes	no	central	4	yes	7	opacity	55
64	male	50	left	indoors	fungal	8	dx	no	yes	no	no	no	no	no	no	central	3	yes	10	clear	6
65	male	60	right	indoors	fungal	7.75	dx	no	yes	no	no	no	yes	no	no	mid-peripheral	6	no		opacity	6
66	male	45	left	outdoors	fungal	8	dx	no	yes	no	no	no	no	yes	no	central	20	yes	7	opacity	6
67	female	56	right	outdoors	fungal	5.25	dx	no	no	no	no	yes	no	no	no	central	0	yes	19	opacity	54
68	male	46	left	indoors	Bacterial	8	dx	no	yes	no	no	no	no	no	no	central	0.25	yes	15	opacity	22
69	male	62	right	outdoors	viral	7.5	dx	no	no	no	no	no	no	no	no	mid-peripheral	20	yes	21	opacity	6
70	male	47	right	outdoors	fungal	9	dx	yes	no	no	no	yes	no	no	no	peripheral	16	yes	5	opacity	11
71	male	78	right	outdoors	fungal	8	dx	no	no	no	no	no	yes	no	no	central	7.5	no		opacity	6
72	male	56	left	indoors	viral	11	dx	no	no	no	yes	no	no	no	no	central	12	no		opacity	10
73	male	48	left	outdoors	fungal	9.5	dx	no	no	no	no	no	no	no	no	central	12	yes	6	opacity	6
74	male	28	right	outdoors	Bacterial	9	dx	no	no	no	no	no	no	no	no	peripheral	4	yes	11	opacity	6
75	male	62	right	outdoors	fungal	9.25	optisol	no	no	no	no	no	no	no	no	peripheral	8.75	yes	7	opacity	6
76	male	56	right	indoors	viral	9	dx	no	no	no	no	no	no	no	no	central	16	yes	9	opacity	6
77	male	63	left	outdoors	fungal	9	dx	no	no	no	no	yes	no	no	no	central	20	no		opacity	7
78	male	60	left	outdoors	fungal	11.5	dx	no	no	no	yes	no	yes	no	no	central	0.25	yes	8	opacity	6
79	male	64	right	outdoors	fungal	8.75	optisol	no	no	no	no	no	no	no	no	peripheral	12	yes	20	clear	6
80	male	66	right	outdoors	viral	10.25	optisol	no	no	no	no	no	no	no	no	central	15	yes	11	opacity	6
81	male	80	right	indoors	viral	8	optisol	no	no	no	no	no	no	no	no	mid-peripheral	15	yes	22	clear	6
82	male	74	right	outdoors	fungal	8.25	optisol	no	no	no	no	yes	no	no	no	central	30	no		opacity	6
83	male	62	right	outdoors	fungal	7.5	optisol	no	no	no	yes	no	no	no	no	peripheral	9	yes	14	opacity	6
84	male	62	right	outdoors	fungal	10.5	optisol	no	no	no	yes	no	no	no	no	central	20	yes	13	opacity	6
85	male	60	right	outdoors	fungal	8.5	optisol	no	no	no	no	yes	no	no	no	central	24	no		opacity	6
86	female	76	left	indoors	fungal	10	dx	no	no	no	no	no	no	no	no	central	49	no		opacity	6
87	male	50	right	indoors	viral	8.5	dx	no	no	no	no	yes	no	no	no	central	24	no		opacity	6
88	female	62	right	indoors	fungal	8.25	dx	no	no	no	no	no	no	no	no	central	30	yes	32	opacity	6
89	male	78	left	indoors	viral	7.75	dx	no	no	no	no	yes	yes	no	no	central	20	yes	15	opacity	6
90	male	58	left	outdoors	viral	8.75	dx	no	no	no	yes	no	no	no	no	peripheral	6	yes	9	opacity	6
91	female	48	left	indoors	acanthamoeba	10.25	dx	no	no	no	no	no	no	no	no	central	1	yes	7	clear	6
92	male	64	left	indoors	fungal	12	dx	no	yes	no	yes	no	no	no	no	mid-peripheral	4	yes	8	opacity	8
93	female	65	left	outdoors	viral	7.75	optisol	no	no	no	no	no	no	no	no	central	16	yes	7	clear	6
94	male	56	right	outdoors	fungal	11	dx	no	no	no	yes	no	no	no	no	central	12	yes	11	opacity	6
95	male	48	right	outdoors	viral	8.25	dx	no	no	no	no	no	no	no	no	mid-peripheral	12	yes	20	opacity	24
96	male	46	right	indoors	viral	8	optisol	no	no	no	yes	no	no	no	no	central	8	yes	5	opacity	16
97	female	61	right	outdoors	acanthamoeba	9	dx	no	no	no	no	no	no	no	no	central	72	yes	10	clear	6
98	male	37	right	indoors	Bacterial	8.5	optisol	no	no	no	yes	no	no	no	no	peripheral	12	yes	15	opacity	19
99	male	54	right	outdoors	viral	8	dx	no	yes	no	no	yes	no	no	no	central	6	yes	7	clear	96
100	male	68	left	outdoors	viral	8	dx	no	no	no	yes	no	no	no	no	central	0.25	yes	6	opacity	17
101	male	16	left	indoors	viral	8	dx	no	no	no	no	no	no	no	no	peripheral	4	yes	15	opacity	9
102	male	51	right	outdoors	viral	8	dx	no	no	no	no	no	no	no	no	central	0.25	yes	5	opacity	17
103	male	60	right	outdoors	fungal	8.75	optisol	no	no	no	no	yes	no	no	no	central	72	no		opacity	9
104	female	54	left	outdoors	fungal	7.75	dx	no	no	no	no	no	no	no	no	peripheral	6	yes	9	opacity	6
105	male	33	right	indoors	fungal	12.5	dx	no	no	no	no	no	no	no	no	central	0.5	yes	13	opacity	6
106	female	63	right	outdoors	fungal	8.5	dx	no	no	no	no	no	no	no	no	central	6.25	yes	4	clear	6
107	male	43	left	indoors	fungal	8	dx	no	no	no	no	no	no	no	no	central	12	yes	14	opacity	6
108	male	47	left	outdoors	fungal	5.25	dx	no	no	no	no	no	no	no	no	peripheral	2	yes	9	opacity	6
109	female	60	left	outdoors	fungal	8.5	optisol	no	no	no	no	no	no	no	no	central	6	yes	14	opacity	6
110	male	59	right	indoors	fungal	8.25	optisol	yes	no	no	no	yes	no	no	no	central	25	no		opacity	6
111	male	57	right	outdoors	fungal	8	dx	no	no	no	yes	no	no	no	no	central	9	yes	4	opacity	8
112	male	61	right	outdoors	fungal	7.75	dx	yes	no	no	no	no	no	no	no	peripheral	6	yes	8	clear	19
113	male	51	left	outdoors	negative	7.75	dx	no	no	yes	no	no	no	no	no	peripheral	8	yes	6	opacity	6
114	male	71	left	outdoors	fungal	8	dx	no	no	no	no	no	no	no	no	central	20	yes	8	clear	12

## Sheet: non-defect group
No	Sex	Age(year)	Eye	Occupation	Indication	Diameter of graft	Source of graft	Diabetes mellitus	Rheumatism	Cancer patients with chemo- or radiotherapy	Complications and outcomes					Graft clarity	follow-up time(month)
											Graft rejection	Graft infection	Graft dysfunction	Repeat PK	Evisceration
1	female	67	left	indoors	negative	8.25	dx	no	yes	no	no	no	no	no	no	clear	42
2	male	64	right	indoors	Bacterial	7.75	dx	no	no	no	no	no	no	no	no	opacity	6
3	male	63	right	outdoors	negative	7.75	dx	no	no	no	no	no	no	no	no	clear	31
4	female	37	right	indoors	negative	8.75	dx	no	yes	no	no	no	no	no	no	clear	6
5	female	66	right	outdoors	Bacterial	9.25	dx	no	no	no	no	no	no	no	no	clear	6
6	male	55	left	outdoors	negative	8.25	dx	no	no	no	no	no	no	yes	no	opacity	6
7	male	65	right	outdoors	negative	8.75	dx	no	no	no	no	no	no	no	no	clear	24
8	male	54	left	outdoors	Bacterial	7.75	dx	no	no	no	no	no	no	no	no	clear	24
9	male	57	right	indoors	negative	9	dx	no	no	no	no	no	no	no	no	clear	6
10	male	55	right	outdoors	negative	8	dx	no	no	no	no	no	no	no	no	clear	6
11	male	55	right	outdoors	negative	9.25	dx	no	no	no	yes	no	no	no	no	opacity	18
12	male	41	right	indoors	Bacterial	8	dx	no	no	no	no	no	no	no	no	clear	6
13	male	70	right	indoors	negative	8	dx	no	no	no	no	no	no	no	no	clear	6
14	male	20	right	outdoors	Bacterial	8	dx	no	no	no	no	no	no	no	no	clear	6
15	male	36	left	outdoors	negative	8	dx	no	no	no	yes	no	no	no	no	clear	24
16	male	1	right	indoors	Bacterial	9.75	dx	no	no	no	no	no	no	no	no	clear	24
17	female	36	right	outdoors	Bacterial	8	dx	no	no	no	yes	no	no	no	no	clear	36
18	male	25	left	indoors	negative	8	dx	no	no	no	yes	no	yes	no	no	clear	22
19	male	74	left	outdoors	negative	9	dx	no	no	no	yes	no	no	no	no	clear	18
20	male	73	right	outdoors	negative	8	dx	no	no	no	yes	no	no	no	no	clear	19
21	male	13	left	indoors	Bacterial	8.25	dx	no	no	no	no	yes	no	no	no	opacity	6
22	male	7	right	indoors	negative	8	dx	no	no	no	yes	no	no	no	no	opacity	10
23	female	53	left	indoors	Bacterial	4.5	dx	no	no	no	no	no	no	no	no	clear	16
24	female	46	left	indoors	negative	7.75	dx	no	no	no	no	yes	no	no	no	clear	6
25	female	72	left	indoors	Bacterial	11.5	dx	no	no	no	no	no	no	no	no	clear	6
26	male	46	left	indoors	negative	9.5	dx	no	no	no	yes	yes	no	yes	no	opacity	10
27	female	66	left	outdoors	negative	8	dx	no	no	no	no	no	no	no	no	opacity	6
28	male	43	right	outdoors	Bacterial	8.25	dx	no	no	no	no	yes	no	no	no	clear	6
29	male	26	left	outdoors	Bacterial	7.75	dx	no	no	no	no	no	no	no	no	opacity	14
30	male	66	left	outdoors	Bacterial	8.75	dx	no	no	no	no	no	no	no	no	opacity	6
31	male	25	left	outdoors	negative	8.5	dx	no	no	no	no	no	no	no	no	clear	6
32	male	12	left	indoors	negative	10.5	dx	no	no	no	no	no	no	no	no	clear	6
33	female	68	left	outdoors	negative	8.75	dx	no	no	no	yes	no	no	no	no	clear	6
34	male	54	left	outdoors	negative	8	dx	no	no	no	no	no	no	no	no	opacity	6
35	female	61	right	outdoors	negative	8	dx	no	no	no	yes	no	no	no	no	opacity	12
36	male	43	right	outdoors	negative	7.75	dx	no	no	no	no	no	no	no	no	clear	6
37	female	71	left	outdoors	negative	8.5	dx	no	no	no	yes	yes	no	no	no	opacity	84
38	male	44	left	outdoors	negative	7.75	dx	no	no	no	no	no	no	no	no	opacity	6
39	male	59	right	outdoors	negative	8.25	dx	no	no	no	no	no	no	no	no	clear	6
40	male	77	left	indoors	negative	8	dx	no	no	no	yes	no	no	no	no	clear	33
41	male	85	left	indoors	negative	7.75	dx	no	no	no	no	no	no	no	no	opacity	6
42	female	63	left	outdoors	negative	8.75	dx	no	no	no	no	no	no	no	no	opacity	6
43	female	45	left	indoors	negative	8.75	dx	yes	no	no	no	yes	no	no	no	clear	6
44	male	48	right	outdoors	negative	8.5	dx	no	no	no	no	no	no	no	no	opacity	6
45	male	28	right	indoors	negative	8.75	dx	no	no	no	no	no	no	yes	no	clear	6
46	male	60	left	outdoors	negative	11.75	dx	no	no	no	no	no	no	no	no	clear	6
47	male	77	right	outdoors	negative	7.75	dx	no	no	no	no	no	no	no	no	clear	7
48	male	57	left	indoors	negative	7.75	dx	no	no	no	no	yes	no	no	no	clear	6
49	male	73	left	outdoors	negative	8.25	dx	no	no	no	no	no	no	no	no	clear	6
50	female	48	left	outdoors	negative	10.25	dx	no	no	no	no	no	no	no	no	clear	6
51	male	45	left	outdoors	Bacterial	7.75	optisol	no	no	no	no	yes	no	no	no	opacity	15
52	male	71	left	indoors	Bacterial	8.25	dx	no	no	no	no	no	no	no	no	clear	6
53	male	34	left	outdoors	negative	8	dx	no	no	no	no	yes	no	no	no	clear	17
54	male	39	left	outdoors	Bacterial	10	dx	no	no	no	no	no	no	no	no	clear	6
55	female	14	right	indoors	negative	9	dx	no	no	no	no	no	no	no	no	opacity	6
56	male	62	left	outdoors	negative	7.75	dx	no	no	no	yes	no	no	no	no	clear	6
57	male	57	right	outdoors	Bacterial	8.25	dx	no	no	no	no	no	no	no	no	opacity	6
58	male	26	right	outdoors	negative	8	dx	no	no	no	no	no	no	no	no	clear	6
59	female	59	right	outdoors	negative	8.25	dx	no	no	no	yes	no	yes	no	no	clear	36
60	male	6	right	indoors	negative	8	dx	no	no	no	no	no	no	no	no	clear	6
61	male	43	left	outdoors	Bacterial	8.25	dx	no	no	no	yes	no	no	no	no	clear	24
62	female	58	left	outdoors	negative	7.75	dx	no	no	no	no	no	no	no	no	clear	6
63	male	36	left	outdoors	Bacterial	8.5	dx	no	no	no	no	no	no	no	no	clear	6
64	female	45	left	indoors	negative	7.25	dx	no	no	no	no	no	no	yes	no	clear	6
65	male	6	right	indoors	negative	7.5	dx	no	no	no	no	no	no	no	no	clear	13
66	male	23	left	outdoors	Bacterial	9.5	optisol	no	no	no	no	no	no	no	no	clear	6
67	male	45	left	indoors	negative	7.75	dx	no	no	no	no	no	no	yes	no	clear	6
68	female	64	left	outdoors	negative	7.5	dx	no	no	no	no	no	no	no	no	clear	6
69	male	60	left	outdoors	negative	7.75	dx	no	no	no	yes	no	no	no	no	opacity	6
70	male	63	left	indoors	negative	7.5	dx	no	no	no	yes	no	no	no	no	opacity	6
71	male	42	left	outdoors	Bacterial	8	dx	no	no	no	no	no	no	no	no	clear	6
72	female	51	left	outdoors	negative	7.75	dx	no	no	no	no	yes	no	no	no	clear	9
73	male	59	left	outdoors	negative	11	dx	no	no	no	no	yes	no	no	no	opacity	14
74	male	66	left	outdoors	Bacterial	8.5	optisol	no	no	no	no	no	no	no	no	clear	6
75	male	45	right	outdoors	negative	7.75	dx	no	no	no	no	no	no	no	no	opacity	6
76	male	63	right	outdoors	negative	9	dx	yes	no	no	no	no	no	no	no	opacity	6
77	male	13	left	indoors	negative	7.75	optisol	no	no	no	no	no	no	no	no	clear	6
78	male	33	left	indoors	Bacterial	8.75	dx	no	no	no	no	yes	no	no	no	opacity	6
79	female	58	left	indoors	negative	8.25	dx	no	no	no	no	yes	no	yes	no	opacity	6
80	female	42	right	outdoors	negative	8.5	dx	no	no	no	no	yes	no	no	no	opacity	6
81	male	54	left	outdoors	negative	8	optisol	no	no	no	no	no	no	no	no	opacity	6
82	male	35	right	outdoors	Bacterial	8.5	optisol	no	no	no	no	no	no	no	no	opacity	6
83	male	53	left	indoors	negative	8	optisol	no	no	no	no	no	no	no	no	opacity	7
84	male	48	right	indoors	Bacterial	7.75	dx	no	no	no	no	no	no	no	no	opacity	7
85	male	54	right	outdoors	negative	7.5	optisol	no	no	no	no	no	no	no	no	opacity	6
86	male	72	left	outdoors	negative	8.25	optisol	no	no	no	no	no	no	no	no	opacity	6
87	male	63	right	outdoors	negative	8.25	optisol	no	no	no	no	yes	no	no	no	opacity	6
88	female	61	right	outdoors	negative	8.25	optisol	no	no	no	no	no	no	no	no	clear	6
89	male	55	right	outdoors	Bacterial	6.25	dx	no	no	no	no	no	no	no	no	opacity	6
90	male	35	right	indoors	viral	8	dx	no	no	no	no	no	no	no	no	clear	6
91	male	63	right	outdoors	viral	7.75	dx	no	no	no	yes	no	no	no	no	opacity	36
92	male	50	left	outdoors	viral	8	dx	yes	no	no	no	no	no	no	no	clear	6
93	male	50	left	indoors	viral	8	dx	no	no	no	no	no	no	no	no	clear	6
94	female	63	right	indoors	viral	7.75	dx	no	no	no	yes	no	no	no	no	opacity	29
95	male	36	right	outdoors	viral	8	dx	no	no	no	no	yes	no	no	no	opacity	33
96	male	47	left	outdoors	viral	8	dx	no	no	no	no	no	no	no	no	clear	6
97	male	54	right	indoors	viral	8	dx	no	no	no	no	no	no	no	no	clear	6
98	female	33	right	outdoors	viral	8	optisol	no	no	no	yes	no	no	no	no	opacity	36
99	male	60	left	outdoors	viral	8	dx	no	no	no	no	no	no	no	no	clear	6
100	male	53	left	indoors	viral	8.25	dx	no	no	no	no	no	no	no	no	opacity	6
101	male	39	right	outdoors	viral	8	dx	no	no	no	no	no	no	no	no	clear	6
102	male	50	right	indoors	viral	7.75	dx	no	no	no	no	no	no	no	no	clear	6
103	male	46	left	outdoors	viral	8	dx	no	no	no	no	no	no	no	no	clear	6
104	female	59	right	outdoors	viral	8	dx	no	no	no	no	no	no	no	no	clear	15
105	male	56	left	indoors	viral	8	dx	no	no	no	no	no	no	yes	no	clear	25
106	female	34	left	outdoors	viral	8	dx	no	no	no	no	no	no	no	no	clear	36
107	male	51	right	outdoors	viral	8	dx	no	no	no	no	no	no	no	no	clear	6
108	male	49	left	outdoors	viral	8	dx	no	no	no	no	no	no	no	no	clear	29
109	male	38	right	indoors	viral	8.25	dx	no	no	no	no	no	no	no	no	clear	6
110	female	63	right	indoors	viral	8.25	dx	no	no	no	no	no	no	no	no	clear	6
111	male	41	right	indoors	viral	8.25	dx	no	no	no	yes	no	no	no	no	clear	46
112	male	43	right	indoors	viral	8	dx	no	no	no	no	no	no	no	no	clear	6
113	female	15	left	indoors	viral	7.75	dx	no	no	no	no	no	no	no	no	clear	6
114	male	55	right	indoors	viral	8	dx	no	no	no	no	no	no	no	no	clear	6
115	male	56	right	outdoors	viral	7.75	dx	no	no	no	no	no	no	no	no	clear	28
116	female	39	right	indoors	viral	8.25	dx	no	no	no	no	no	no	no	no	clear	30
117	male	74	left	outdoors	viral	8	dx	no	no	no	yes	no	no	no	no	clear	29
118	female	51	right	indoors	viral	8	dx	no	no	no	no	no	no	no	no	clear	24
119	male	66	right	outdoors	viral	8	dx	no	no	no	yes	no	no	no	no	clear	14
120	male	67	left	outdoors	viral	8	dx	no	no	no	yes	no	no	no	no	clear	16
121	male	60	right	indoors	viral	8	dx	no	no	no	no	no	no	no	no	clear	26
122	female	37	left	outdoors	viral	8	dx	no	no	no	no	no	no	no	no	clear	6
123	female	39	right	indoors	viral	8	dx	no	no	no	no	no	no	no	no	clear	6
124	female	58	right	outdoors	viral	8	dx	no	no	no	no	no	no	no	no	clear	6
125	female	22	left	outdoors	viral	8	dx	no	no	no	yes	yes	no	no	no	clear	43
126	female	6	right	indoors	viral	7.75	dx	no	no	no	no	no	no	no	no	clear	20
127	female	52	right	indoors	viral	8	dx	no	no	no	no	yes	no	no	yes	clear	84
128	male	62	right	indoors	viral	8	dx	no	no	no	no	no	no	no	no	clear	8
129	male	27	left	outdoors	viral	8	dx	no	no	no	no	no	no	no	no	clear	6
130	male	62	left	outdoors	viral	8	dx	no	no	no	yes	no	yes	yes	no	clear	72
131	male	19	right	indoors	viral	9.5	dx	no	no	no	no	no	no	no	no	clear	24
132	male	64	right	outdoors	viral	7.75	dx	no	no	no	no	no	no	no	no	clear	7
133	male	42	right	indoors	viral	7.75	dx	no	no	no	yes	no	no	no	no	clear	8
134	male	40	left	outdoors	viral	7.75	dx	no	no	no	no	yes	no	no	yes	clear	60
135	male	50	right	indoors	viral	8	dx	no	no	no	no	no	no	no	no	clear	17
136	female	45	left	indoors	viral	7.75	dx	no	no	no	yes	no	no	no	no	opacity	7
137	female	23	left	indoors	viral	8	dx	no	no	no	no	no	no	no	no	clear	15
138	male	52	left	outdoors	viral	7.75	dx	no	no	no	yes	no	no	no	no	clear	6
139	male	29	left	indoors	viral	8	dx	no	no	no	yes	no	no	no	no	clear	40
140	female	43	right	indoors	viral	7.75	dx	no	no	no	yes	no	no	no	no	clear	51
141	male	68	left	indoors	viral	8	dx	no	no	no	yes	yes	no	no	no	clear	54
142	female	48	right	indoors	viral	8.25	dx	no	no	no	no	no	yes	no	no	clear	19
143	male	22	right	indoors	viral	8	dx	no	no	no	no	no	no	no	no	clear	19
144	male	48	left	indoors	viral	8.25	dx	no	no	no	no	no	no	no	no	clear	6
145	female	74	right	outdoors	viral	8	dx	no	yes	no	yes	no	no	no	no	clear	24
146	male	53	left	outdoors	viral	8	dx	no	no	no	yes	no	no	no	no	clear	72
147	male	69	right	indoors	viral	8	dx	no	no	no	yes	no	no	no	no	clear	10
148	female	50	left	indoors	viral	8	dx	no	no	no	no	no	no	no	no	clear	9
149	male	54	left	indoors	viral	7.75	dx	no	no	no	no	no	no	no	no	clear	12
150	female	51	right	indoors	viral	8	dx	no	no	no	no	no	no	no	no	clear	6
151	male	25	left	indoors	viral	8	dx	no	no	no	no	no	no	no	no	clear	6
152	male	67	left	indoors	viral	8	dx	no	no	no	yes	no	no	no	no	clear	48
153	female	66	left	outdoors	viral	8.25	dx	no	no	no	no	no	no	no	no	clear	6
154	male	55	left	outdoors	viral	8	dx	no	no	no	no	yes	no	no	no	clear	47
155	male	49	left	outdoors	viral	8	dx	no	no	no	yes	no	no	no	no	clear	12
156	female	67	right	indoors	viral	8	dx	yes	no	no	no	no	no	no	no	clear	15
157	male	48	left	indoors	viral	8.25	dx	no	no	no	yes	yes	no	no	no	clear	9
158	male	44	left	outdoors	viral	7.75	dx	no	no	no	no	no	no	no	no	clear	6
159	female	37	right	indoors	viral	7.75	dx	no	no	no	no	no	no	no	no	opacity	6
160	male	49	left	indoors	viral	8	dx	no	no	no	yes	no	no	no	no	clear	19
161	male	54	right	outdoors	viral	8	dx	no	no	no	no	no	no	no	no	clear	6
162	female	38	left	outdoors	viral	8	dx	no	no	no	no	no	no	no	no	clear	17
163	female	55	right	outdoors	viral	8.25	dx	no	no	no	no	no	no	no	no	clear	6
164	female	44	left	indoors	viral	8.25	dx	no	no	no	no	no	no	no	no	opacity	8
165	male	68	right	outdoors	viral	8.25	dx	no	no	no	no	no	no	no	no	clear	15
166	male	56	right	outdoors	viral	8.25	dx	no	no	no	no	no	no	no	no	clear	6
167	male	47	right	indoors	viral	8	dx	no	yes	no	no	no	no	no	no	clear	6
168	male	50	right	outdoors	viral	8	dx	no	no	no	yes	no	no	no	no	clear	29
169	female	47	right	outdoors	viral	8	dx	no	no	no	no	no	no	no	no	clear	6
170	male	45	right	indoors	viral	8	dx	no	no	no	no	no	no	no	no	clear	6
171	female	49	left	indoors	viral	8	dx	no	no	no	yes	no	no	no	no	clear	6
172	female	50	left	indoors	viral	8	dx	no	no	no	no	no	yes	no	no	clear	6
173	male	27	left	outdoors	viral	8	dx	no	no	no	yes	no	no	no	no	clear	30
174	male	50	left	outdoors	viral	8.25	dx	no	no	no	no	yes	no	no	no	clear	6
175	male	62	right	outdoors	viral	8	dx	no	no	no	no	no	no	no	no	clear	6
176	male	60	left	outdoors	viral	5.5	dx	no	no	yes	no	no	no	no	no	clear	6
177	female	46	right	indoors	viral	8	dx	no	no	no	no	no	no	no	no	clear	6
178	male	46	right	indoors	viral	8.25	dx	no	no	no	yes	no	no	no	no	clear	9
179	female	51	left	outdoors	viral	8	dx	no	no	no	yes	no	no	no	no	clear	10
180	male	62	left	outdoors	viral	8	dx	no	no	no	yes	no	no	no	no	clear	36
181	male	58	left	indoors	viral	7.75	dx	no	no	no	no	no	no	no	no	clear	6
182	male	21	right	outdoors	viral	8	dx	no	no	no	no	no	no	no	no	clear	6
183	male	50	left	outdoors	viral	8	dx	no	no	no	no	no	no	no	no	clear	6
184	male	42	right	indoors	viral	8.5	dx	no	no	no	yes	no	no	no	no	clear	19
185	male	55	left	indoors	viral	8.25	dx	no	no	no	no	no	no	no	no	clear	6
186	female	55	left	outdoors	viral	8.75	dx	no	no	no	no	no	no	no	no	clear	6
187	male	58	right	outdoors	viral	8	dx	no	no	no	no	no	no	no	no	clear	6
188	male	62	left	indoors	viral	7.75	dx	no	no	no	no	no	no	no	no	clear	6
189	male	64	right	indoors	viral	7.75	dx	no	no	no	no	no	no	no	no	clear	6
190	male	54	right	outdoors	viral	8	optisol	no	no	no	no	no	no	no	no	opacity	14
191	male	43	right	indoors	viral	8	dx	no	no	no	no	no	no	no	no	clear	6
192	female	42	right	indoors	viral	7.75	dx	no	no	no	no	no	no	no	no	clear	6
193	male	74	right	outdoors	viral	7.75	dx	no	no	no	no	no	no	no	no	clear	6
194	male	29	left	indoors	viral	7.5	dx	no	no	no	no	no	no	no	no	clear	6
195	male	65	left	outdoors	viral	7.75	dx	no	no	no	no	yes	no	no	no	clear	22
196	male	44	right	outdoors	viral	7.75	dx	no	no	no	no	no	no	no	no	clear	6
197	male	58	left	indoors	viral	7.75	dx	no	no	no	no	no	no	no	no	clear	6
198	male	40	right	outdoors	viral	9	dx	no	no	no	no	no	no	no	no	clear	6
199	male	56	right	outdoors	viral	8	dx	no	no	no	no	no	no	no	no	clear	6
200	male	45	left	outdoors	viral	8	dx	no	no	no	no	no	no	no	no	opacity	18
201	male	56	left	outdoors	viral	8.5	dx	no	no	no	no	no	no	no	no	opacity	6
202	male	46	left	outdoors	viral	8.25	optisol	no	no	no	no	no	no	no	no	clear	6
203	male	58	right	outdoors	viral	9.75	dx	no	no	no	no	no	no	no	no	opacity	40
204	female	53	left	outdoors	viral	8.5	dx	no	no	no	yes	no	no	no	no	opacity	6
205	female	52	left	outdoors	viral	8	optisol	no	no	no	yes	yes	no	yes	no	opacity	29
206	female	50	left	indoors	viral	8	optisol	no	no	no	no	no	no	no	no	opacity	10
207	male	65	right	indoors	viral	8	optisol	no	no	no	no	no	no	no	no	clear	6
208	male	83	right	indoors	viral	7.75	dx	no	no	no	no	no	no	no	no	opacity	6
209	male	47	right	outdoors	viral	8	optisol	no	no	no	no	no	no	no	no	clear	6
210	female	29	right	indoors	viral	8	optisol	no	no	no	no	no	no	no	no	opacity	6
211	male	50	right	outdoors	viral	8	optisol	no	no	no	no	no	no	no	no	opacity	6
212	male	50	left	indoors	viral	8	optisol	no	no	no	no	no	no	no	no	opacity	6
213	female	63	right	indoors	viral	7.75	optisol	no	no	no	no	no	no	no	no	clear	16
214	female	58	right	indoors	viral	7.75	optisol	no	no	no	no	no	no	no	no	clear	6
215	male	54	left	indoors	viral	7.75	optisol	no	no	no	no	no	no	no	no	clear	6
216	male	55	left	outdoors	viral	8	optisol	no	no	no	no	no	no	no	no	clear	6
217	female	61	right	indoors	viral	7.75	optisol	no	no	no	no	no	no	no	no	clear	6
218	male	52	left	indoors	viral	8	optisol	yes	no	no	no	no	no	no	no	opacity	6
219	male	59	left	indoors	viral	8	optisol	no	no	no	no	no	no	no	no	opacity	6
220	male	63	right	indoors	viral	8.75	dx	no	no	no	no	no	no	no	no	clear	6
221	male	67	left	indoors	viral	10.5	dx	no	no	no	no	no	no	no	no	opacity	6
222	female	61	left	outdoors	fungal	7.75	dx	no	no	no	no	no	no	no	no	opacity	12
223	female	55	right	outdoors	fungal	10.75	dx	no	no	no	no	no	no	no	no	opacity	8
224	female	57	right	outdoors	fungal	8	dx	no	no	no	no	no	yes	yes	no	opacity	24
225	male	29	left	indoors	fungal	8	dx	no	no	no	no	no	no	no	no	clear	32
226	male	51	right	outdoors	fungal	8.5	dx	no	no	no	no	no	no	no	no	clear	18
227	male	60	right	indoors	fungal	8	dx	no	no	no	yes	no	no	no	no	opacity	6
228	female	14	left	indoors	fungal	9	dx	no	no	no	yes	no	no	no	no	clear	7
229	female	56	right	outdoors	fungal	8	dx	no	no	no	no	no	no	no	no	clear	15
230	female	50	left	outdoors	fungal	7.75	dx	yes	no	no	no	no	no	no	no	clear	6
231	male	58	left	outdoors	fungal	8.5	dx	no	no	no	no	no	no	no	no	opacity	16
232	female	40	right	outdoors	fungal	7.75	dx	no	no	no	yes	no	no	no	no	clear	30
233	female	62	left	outdoors	fungal	8.25	dx	no	no	no	no	no	no	no	no	clear	6
234	male	41	right	outdoors	fungal	8	dx	no	no	no	yes	no	no	no	no	clear	19
235	male	59	left	outdoors	fungal	9.75	dx	no	no	no	no	no	no	no	no	opacity	7
236	female	53	left	indoors	fungal	7.75	dx	no	no	no	no	no	no	no	no	opacity	122
237	male	72	left	indoors	fungal	7.75	dx	no	no	no	no	yes	no	no	no	opacity	17
238	male	47	left	indoors	fungal	8.75	dx	no	no	no	no	no	no	no	no	clear	15
239	male	37	right	outdoors	fungal	11.25	dx	no	no	no	no	no	no	no	no	opacity	12
240	male	49	left	indoors	fungal	8.25	dx	no	no	no	no	no	no	no	no	opacity	6
241	male	40	left	outdoors	fungal	8.75	dx	no	no	no	no	no	no	no	no	opacity	11
242	female	54	right	outdoors	fungal	8.25	dx	no	no	no	no	no	no	no	no	opacity	6
243	male	45	left	indoors	fungal	8.25	dx	no	no	no	no	no	no	no	no	clear	7
244	female	57	left	outdoors	fungal	9.25	dx	no	no	no	no	no	no	no	no	opacity	6
245	female	65	right	outdoors	fungal	8.25	dx	no	no	no	no	yes	no	yes	no	clear	9
246	female	54	right	indoors	fungal	11	dx	no	no	no	yes	yes	yes	no	no	clear	14.5
247	female	61	left	outdoors	fungal	8.25	dx	no	no	no	no	no	no	no	no	clear	7
248	male	77	right	outdoors	fungal	7.75	dx	no	no	no	no	no	no	no	no	clear	14
249	male	20	left	outdoors	fungal	8.5	dx	no	no	no	no	no	no	no	no	clear	13.5
250	male	58	left	outdoors	fungal	8	dx	no	no	no	no	no	no	no	no	clear	15
251	female	38	left	outdoors	fungal	8.75	dx	no	no	no	no	no	no	no	no	opacity	6
252	male	45	left	indoors	fungal	8	dx	no	no	no	yes	no	no	no	no	opacity	12
253	female	43	left	indoors	fungal	8	dx	no	no	no	no	yes	no	no	no	opacity	78
254	male	53	left	indoors	fungal	11	dx	no	no	no	no	yes	no	yes	no	clear	84
255	female	49	right	indoors	fungal	8	dx	no	no	no	no	no	no	no	no	opacity	19
256	female	48	left	indoors	fungal	8.75	dx	no	no	no	yes	no	no	no	no	opacity	9
257	male	41	left	outdoors	fungal	8.25	dx	no	no	no	yes	no	no	no	no	clear	6
258	male	49	right	indoors	fungal	8.25	dx	no	no	no	no	no	no	no	no	clear	7
259	female	43	left	outdoors	fungal	7.75	dx	no	no	no	no	no	no	no	no	clear	8
260	female	62	left	outdoors	fungal	8.25	dx	no	no	no	no	yes	no	no	no	clear	6
261	male	46	left	indoors	fungal	8.5	dx	yes	no	no	no	no	yes	no	no	opacity	7
262	male	53	right	outdoors	fungal	9.5	dx	no	no	no	no	no	no	no	no	opacity	7
263	male	49	right	outdoors	fungal	10.25	dx	no	no	no	yes	no	no	no	no	opacity	7.5
264	male	63	right	outdoors	fungal	8.5	dx	no	no	no	no	no	no	no	no	clear	7
265	female	29	right	outdoors	fungal	8	dx	no	no	no	no	no	no	no	no	clear	6.5
266	male	56	left	outdoors	fungal	8	dx	no	no	no	no	no	no	no	no	clear	6.5
267	male	76	left	outdoors	fungal	7.75	dx	yes	no	no	no	yes	no	no	no	clear	6
268	male	47	left	outdoors	fungal	7.75	dx	no	no	no	no	no	no	yes	no	clear	7
269	male	65	right	outdoors	fungal	8	dx	yes	no	no	yes	no	no	no	no	opacity	7
270	male	41	left	outdoors	fungal	8.5	dx	no	no	no	no	no	no	no	no	clear	6
271	male	57	left	outdoors	fungal	9	dx	yes	no	no	no	no	no	no	no	clear	6
272	male	43	right	indoors	fungal	11.25	dx	no	no	no	yes	no	no	no	no	opacity	12
273	male	43	right	outdoors	fungal	8.25	dx	no	no	no	yes	no	no	no	no	clear	27
274	male	40	left	outdoors	fungal	9.5	dx	no	no	no	yes	no	no	no	no	clear	36
275	female	41	right	indoors	fungal	7.75	dx	no	no	no	no	no	no	no	no	clear	6
276	male	59	left	outdoors	fungal	8	dx	no	no	no	no	no	no	no	no	opacity	6
277	female	50	left	indoors	fungal	8.5	dx	no	no	no	yes	no	no	no	no	clear	7
278	male	66	left	outdoors	fungal	10.5	dx	no	no	no	no	no	no	no	no	clear	6
279	female	41	right	outdoors	fungal	8.5	dx	no	no	no	no	no	no	no	no	clear	6
280	female	51	right	outdoors	fungal	8.25	dx	no	no	no	no	no	no	no	no	opacity	6
281	female	36	right	outdoors	fungal	8	dx	no	no	no	no	no	no	no	no	clear	6
282	female	67	right	outdoors	fungal	8	dx	no	no	no	yes	no	no	no	no	clear	21
283	male	27	left	indoors	fungal	10.25	dx	no	no	no	yes	no	no	no	no	opacity	6
284	female	50	right	outdoors	fungal	9.25	dx	no	no	no	no	no	no	no	no	clear	6
285	female	56	left	outdoors	fungal	7.75	dx	no	no	no	no	no	no	no	no	clear	6
286	male	58	left	outdoors	fungal	7.75	dx	no	no	no	no	no	no	no	no	clear	6
287	male	51	left	indoors	fungal	8.25	dx	no	no	no	yes	no	no	no	no	clear	11
288	female	54	left	outdoors	fungal	9.75	dx	no	no	no	yes	no	no	no	no	opacity	6
289	female	62	right	outdoors	fungal	8	dx	no	no	no	no	no	no	no	no	clear	6
290	male	76	right	indoors	fungal	8.25	dx	no	no	no	no	no	no	no	no	clear	6
291	female	63	right	outdoors	fungal	8.25	dx	no	no	no	no	no	no	no	no	clear	6
292	male	48	right	outdoors	fungal	9.5	dx	no	no	no	yes	yes	no	yes	no	opacity	42
293	male	69	right	outdoors	fungal	7.75	dx	no	no	no	no	no	no	no	no	clear	6
294	male	57	right	outdoors	fungal	11	dx	no	no	no	yes	no	no	no	no	clear	6
295	male	47	right	indoors	fungal	8	dx	no	no	no	yes	no	no	no	no	clear	21
296	male	56	right	outdoors	fungal	8.75	dx	no	no	no	yes	no	no	no	no	clear	50
297	female	69	right	outdoors	fungal	9.75	dx	no	no	no	no	no	no	no	no	opacity	6
298	male	43	right	outdoors	fungal	9	dx	no	no	no	yes	no	no	no	no	opacity	11
299	male	47	left	outdoors	fungal	12.5	dx	no	no	no	no	no	no	yes	no	opacity	24
300	female	73	right	outdoors	fungal	8	dx	yes	no	no	no	no	no	no	no	clear	12
301	male	18	left	outdoors	fungal	9.5	dx	no	no	no	yes	no	no	no	no	clear	60
302	male	33	right	indoors	fungal	7.75	dx	no	no	no	no	no	no	no	no	clear	6
303	female	64	right	outdoors	fungal	7.75	dx	yes	no	no	yes	no	no	no	no	clear	17
304	female	59	right	indoors	fungal	11	dx	yes	no	no	no	no	no	no	no	clear	6
305	female	46	right	outdoors	fungal	9.75	dx	no	no	no	no	no	no	no	no	clear	6
306	female	54	left	indoors	fungal	7.75	dx	no	no	no	no	no	no	no	no	clear	6
307	female	63	right	outdoors	fungal	7.75	dx	no	no	no	yes	no	no	no	no	clear	20
308	female	68	right	outdoors	fungal	8	dx	no	no	no	no	no	no	no	no	clear	6
309	female	44	right	indoors	fungal	7.75	dx	no	no	no	no	no	no	no	no	clear	6
310	male	57	right	outdoors	fungal	7.5	dx	no	no	no	no	no	no	no	no	clear	16
311	female	57	right	indoors	fungal	9.25	dx	no	no	no	yes	no	no	no	no	opacity	15
312	male	78	right	outdoors	fungal	11.25	dx	no	no	no	yes	yes	yes	no	no	clear	15
313	female	50	left	indoors	fungal	10.75	dx	no	no	no	no	no	yes	no	no	opacity	12
314	male	43	right	indoors	fungal	9.75	dx	no	no	no	no	no	no	no	no	clear	6
315	female	59	right	indoors	fungal	8	dx	no	no	no	no	no	no	no	no	clear	6
316	male	63	left	outdoors	fungal	6.25	dx	yes	no	no	no	no	no	no	no	clear	6
317	male	57	right	indoors	fungal	12.35	dx	no	no	no	yes	no	no	no	no	clear	27
318	male	39	left	outdoors	negative	8	dx	no	no	no	no	no	no	no	no	clear	6
319	male	53	left	outdoors	fungal	8.25	dx	no	no	no	no	no	no	no	no	clear	6
320	male	44	right	outdoors	fungal	8	dx	yes	no	no	no	no	no	no	no	clear	6
321	male	62	right	indoors	fungal	8	dx	no	no	no	yes	no	no	no	no	clear	19
322	male	47	right	indoors	fungal	8	dx	no	no	no	no	no	no	no	no	opacity	6
323	male	50	left	indoors	fungal	10.25	dx	no	no	no	no	no	no	no	no	clear	6
324	male	60	right	outdoors	fungal	8.5	dx	yes	no	no	yes	no	no	no	no	clear	8
325	male	37	left	outdoors	fungal	8.75	dx	yes	no	no	yes	no	no	no	no	clear	24
326	male	61	left	indoors	fungal	9.25	dx	no	no	no	no	yes	no	yes	no	clear	17
327	female	46	left	indoors	fungal	7.75	dx	no	no	no	no	no	no	no	no	clear	6
328	male	48	right	indoors	fungal	8.25	dx	no	no	no	no	no	no	no	no	opacity	6
329	female	68	left	indoors	fungal	8.5	dx	no	no	no	yes	yes	no	no	no	clear	20
330	male	55	right	outdoors	fungal	9.25	dx	no	no	no	yes	no	no	no	no	clear	24
331	female	48	left	indoors	fungal	8	dx	no	no	no	no	no	no	no	no	clear	6
332	female	49	right	outdoors	fungal	10.75	dx	no	no	no	yes	no	no	no	no	clear	14
333	male	63	left	outdoors	fungal	9	dx	no	no	no	yes	no	yes	no	no	clear	29
334	male	69	left	outdoors	fungal	9	dx	no	no	no	no	no	no	no	no	clear	6
335	male	33	right	outdoors	negative	8	dx	no	no	no	yes	no	no	no	no	clear	24
336	male	74	left	outdoors	fungal	8.25	dx	no	no	no	yes	no	no	no	no	clear	6
337	female	45	left	indoors	fungal	8.5	dx	no	no	no	no	no	no	no	no	opacity	6
338	male	37	left	outdoors	fungal	8.5	dx	no	no	yes	no	no	no	no	no	opacity	6
339	male	44	left	outdoors	fungal	9	dx	no	no	no	no	no	no	no	no	clear	6
340	male	61	right	outdoors	fungal	8.75	dx	no	no	no	no	no	no	no	no	clear	6
341	female	62	left	outdoors	fungal	7.75	dx	no	no	no	no	no	no	no	no	clear	6
342	male	48	right	indoors	fungal	8.25	dx	no	no	no	no	no	no	no	no	clear	6
343	female	50	right	indoors	fungal	8	dx	no	no	no	no	no	no	no	no	clear	6
344	female	52	left	outdoors	fungal	8.25	dx	no	no	no	no	no	no	no	no	clear	6
345	female	43	left	indoors	fungal	8.75	dx	no	no	no	no	no	no	no	no	clear	6
346	male	62	right	outdoors	fungal	8	dx	no	no	no	no	no	no	no	no	opacity	6
347	male	35	left	outdoors	fungal	8.5	dx	no	no	no	no	no	no	no	no	clear	6
348	female	17	right	indoors	fungal	9.5	dx	no	no	no	yes	no	no	no	no	clear	12
349	female	53	right	indoors	fungal	8	dx	no	no	no	no	no	no	no	no	opacity	6
350	male	74	left	outdoors	fungal	7.5	dx	no	no	no	no	no	no	no	no	clear	6
351	male	58	left	outdoors	fungal	8	dx	no	no	no	no	no	no	no	no	clear	6
352	female	54	left	indoors	fungal	7.5	dx	no	no	no	no	no	no	no	no	opacity	6
353	female	33	right	indoors	fungal	8.25	dx	no	no	no	no	no	no	no	no	clear	6
354	female	45	left	outdoors	fungal	8.75	dx	no	no	no	no	no	no	no	no	clear	6
355	male	80	right	outdoors	fungal	7.75	dx	no	no	no	no	no	no	no	no	clear	6
356	male	60	right	indoors	fungal	11.25	dx	no	no	yes	yes	no	no	no	no	opacity	6
357	male	40	right	outdoors	fungal	8	dx	no	no	no	no	no	no	no	no	opacity	6
358	female	41	left	indoors	fungal	10.5	dx	no	no	no	no	no	no	no	no	clear	6
359	male	51	right	indoors	fungal	9	dx	no	no	no	yes	no	no	no	no	opacity	20
360	female	48	right	indoors	fungal	9.25	dx	no	no	no	no	no	no	no	no	clear	6
361	female	62	left	outdoors	fungal	8.75	dx	no	no	no	no	no	no	no	no	clear	8
362	male	44	right	outdoors	fungal	7.75	dx	no	no	no	no	no	no	no	no	clear	6
363	male	40	left	outdoors	fungal	8.75	dx	no	no	no	yes	no	no	no	no	clear	6
364	male	67	left	outdoors	fungal	10.5	dx	no	no	no	no	no	no	no	no	clear	6
365	male	45	right	indoors	fungal	8.5	dx	no	no	no	yes	no	no	no	no	clear	7
366	male	75	right	outdoors	fungal	8.25	dx	no	no	no	no	no	no	no	no	opacity	6
367	male	44	left	outdoors	fungal	10	dx	no	no	no	no	no	no	no	no	clear	11
368	male	69	right	outdoors	fungal	7.5	dx	no	no	no	no	no	no	no	no	clear	6
369	male	48	right	outdoors	fungal	7.75	dx	no	no	no	no	no	no	no	no	clear	6
370	female	56	right	outdoors	fungal	7.75	dx	no	no	no	no	no	no	no	no	clear	6
371	male	50	right	outdoors	fungal	10	dx	no	no	no	no	no	no	no	no	clear	6
372	female	35	left	outdoors	fungal	8	dx	no	no	no	no	no	no	no	no	opacity	6
373	female	47	right	outdoors	fungal	7.75	dx	no	no	no	yes	no	yes	no	no	clear	42
374	male	54	left	outdoors	fungal	9.5	dx	no	no	no	yes	no	no	no	no	opacity	9
375	female	61	right	outdoors	fungal	8.75	dx	no	no	no	no	no	no	no	no	clear	6
376	female	51	left	outdoors	fungal	11	dx	no	no	no	no	no	no	no	no	clear	6
377	male	44	left	indoors	fungal	8.5	optisol	no	no	no	no	no	no	no	no	clear	6
378	male	50	left	outdoors	fungal	7.75	optisol	no	no	no	no	no	no	no	no	clear	6
379	male	83	left	indoors	negative	8.5	optisol	no	no	no	no	no	no	no	no	opacity	6
380	male	70	right	outdoors	fungal	8.25	dx	no	no	no	no	no	no	no	no	clear	6
381	female	61	left	outdoors	fungal	10	dx	no	no	no	no	no	no	no	yes	clear	6
382	male	48	left	outdoors	fungal	7.75	dx	no	no	no	no	no	no	no	no	clear	14
383	male	60	right	outdoors	fungal	9	dx	yes	no	no	no	no	no	no	no	clear	6
384	female	43	right	outdoors	fungal	7.75	dx	no	no	no	no	no	no	no	no	clear	6
385	female	45	left	outdoors	fungal	8.75	dx	no	no	no	no	no	no	no	no	clear	6
386	male	55	right	indoors	fungal	8	dx	no	no	no	no	no	no	no	no	clear	6
387	male	59	right	outdoors	negative	7.75	dx	yes	no	no	yes	no	no	no	no	opacity	16
388	female	57	left	outdoors	fungal	8.5	dx	no	no	no	no	yes	no	yes	no	opacity	6
389	female	84	right	outdoors	fungal	7.75	optisol	no	no	no	no	no	no	no	no	clear	6
390	male	52	right	outdoors	fungal	8	optisol	yes	no	no	no	no	no	no	no	opacity	6
391	male	51	right	indoors	fungal	11.5	optisol	no	no	no	no	no	no	no	no	clear	6
392	male	67	right	outdoors	fungal	8.25	dx	no	no	no	no	no	no	no	no	opacity	6
393	male	55	left	indoors	fungal	7.75	dx	no	no	no	no	no	no	no	no	opacity	6
394	male	60	right	outdoors	fungal	9	dx	no	no	no	yes	no	no	no	no	clear	24
395	female	45	left	indoors	fungal	8.5	dx	no	no	no	no	no	no	no	yes	opacity	6
396	male	54	right	outdoors	fungal	8.25	dx	no	no	no	no	no	no	yes	yes	clear	6
397	male	41	right	indoors	fungal	8	dx	no	no	no	no	no	no	no	no	opacity	6
398	female	57	right	outdoors	fungal	8.5	dx	no	no	no	no	yes	no	no	no	opacity	28
399	male	68	left	outdoors	fungal	7.75	dx	no	no	no	no	yes	no	no	no	clear	6
400	male	67	right	outdoors	fungal	8.5	dx	no	no	no	no	no	no	no	no	opacity	6
401	male	51	right	outdoors	fungal	8	optisol	no	no	no	no	no	no	no	no	opacity	6
402	female	55	left	outdoors	fungal	8.25	optisol	yes	no	no	no	no	no	no	no	opacity	6
403	female	41	right	outdoors	fungal	8.25	dx	no	no	no	no	no	no	no	no	opacity	6
404	male	52	right	outdoors	fungal	7.75	dx	no	no	no	no	no	no	no	no	clear	6
405	male	37	right	indoors	fungal	11	optisol	no	no	no	yes	no	no	no	no	opacity	8
406	male	52	right	indoors	fungal	8.25	dx	no	no	no	no	no	no	no	no	opacity	6
407	female	63	right	outdoors	fungal	8.25	dx	yes	no	no	yes	no	no	no	no	opacity	6
408	female	66	right	outdoors	fungal	8.25	dx	no	no	no	no	no	no	no	no	clear	6
409	male	51	left	outdoors	fungal	8.25	optisol	no	no	no	no	no	no	no	no	clear	6
410	female	67	left	outdoors	fungal	8.5	dx	no	no	no	no	no	no	no	no	clear	6
411	male	48	left	outdoors	fungal	8	dx	no	no	no	yes	no	no	no	no	opacity	10
412	male	74	right	indoors	fungal	8	optisol	no	no	no	no	no	no	no	no	opacity	6
413	female	68	left	outdoors	fungal	8	dx	yes	no	no	no	no	no	no	no	clear	6
414	male	55	left	outdoors	fungal	8	optisol	no	no	no	no	no	no	no	no	opacity	6
415	female	35	right	outdoors	fungal	8	optisol	no	no	no	no	no	no	no	no	opacity	6
416	male	60	right	outdoors	fungal	7.75	dx	no	no	yes	no	yes	no	no	no	clear	18
417	male	71	right	indoors	fungal	9	dx	yes	no	no	no	no	no	no	no	opacity	6
418	female	46	right	outdoors	fungal	8.5	dx	no	no	no	yes	no	no	no	no	opacity	16
419	female	59	right	outdoors	fungal	7.75	dx	no	no	no	no	no	no	no	no	opacity	6
420	male	42	right	indoors	fungal	9.5	dx	no	no	no	no	no	no	no	no	opacity	6
421	male	76	left	indoors	fungal	8.5	optisol	no	no	no	no	no	no	no	no	opacity	6
422	female	45	right	indoors	fungal	7.75	dx	yes	yes	no	no	no	no	no	no	opacity	6
423	male	50	right	outdoors	fungal	7.5	dx	no	yes	no	no	no	no	no	no	opacity	6
424	female	53	right	outdoors	fungal	7.75	dx	no	no	no	yes	no	no	no	no	clear	7
425	female	53	right	indoors	fungal	7.5	dx	yes	no	no	no	no	no	no	no	opacity	6
426	female	56	right	outdoors	fungal	9	dx	no	no	no	no	no	no	no	no	clear	6
427	male	70	left	indoors	fungal	11	optisol	no	yes	no	no	yes	no	no	no	clear	6
428	male	65	right	indoors	fungal	8.5	optisol	no	no	no	no	no	no	no	no	opacity	6
429	male	49	left	outdoors	negative	7.75	optisol	no	no	no	no	no	no	no	no	opacity	6
430	male	61	left	outdoors	fungal	10.5	optisol	no	no	no	no	no	no	yes	no	opacity	12
431	male	28	right	indoors	fungal	7.75	optisol	no	no	no	no	no	no	no	no	opacity	6
432	male	59	left	outdoors	fungal	7.75	optisol	no	no	no	no	no	no	no	no	opacity	6
433	male	55	right	outdoors	fungal	9	dx	no	no	no	yes	no	no	no	no	opacity	12
434	male	56	right	outdoors	fungal	7.75	dx	no	no	no	no	no	no	no	no	clear	6
435	female	62	right	indoors	fungal	8.5	optisol	no	no	no	no	no	no	no	no	opacity	7
436	male	50	right	outdoors	fungal	7.75	dx	no	no	no	no	no	no	no	no	opacity	7
437	male	59	left	outdoors	fungal	7.75	optisol	no	no	no	no	yes	no	yes	no	clear	12
438	male	63	left	outdoors	fungal	8	dx	yes	no	no	no	no	no	no	no	opacity	6
439	female	62	left	indoors	fungal	8.5	dx	no	no	no	no	no	no	no	no	opacity	7
440	male	49	right	outdoors	fungal	8	dx	yes	no	no	no	no	no	no	no	clear	7
441	female	51	right	indoors	fungal	9	dx	no	no	no	no	no	no	no	no	opacity	7
442	male	57	left	indoors	fungal	8	dx	no	no	no	no	no	no	no	no	opacity	6
443	male	68	right	indoors	fungal	10	optisol	no	no	no	yes	no	no	no	no	opacity	7
444	male	49	left	indoors	fungal	10.5	dx	no	no	no	no	yes	no	no	no	opacity	6
445	male	46	left	indoors	fungal	8	dx	no	no	no	yes	no	no	no	no	clear	7
446	male	39	left	outdoors	fungal	11	optisol	no	yes	no	no	no	no	no	no	opacity	6
447	male	33	left	indoors	fungal	8	dx	no	no	no	no	no	no	no	no	opacity	6
448	female	54	right	outdoors	fungal	9.5	dx	no	no	no	no	no	no	no	no	clear	6
449	female	70	right	outdoors	fungal	9.5	dx	yes	no	no	no	no	no	no	yes	opacity	6
450	male	68	left	indoors	fungal	8.5	dx	no	no	no	no	no	no	no	no	clear	6
451	male	67	right	indoors	fungal	8.5	dx	no	no	no	no	no	no	no	no	opacity	6
452	male	28	left	indoors	fungal	10.5	optisol	no	no	no	yes	no	no	no	no	opacity	6
453	female	59	right	outdoors	fungal	8.25	optisol	no	no	no	no	no	no	no	no	clear	6
454	male	71	left	outdoors	fungal	10	dx	no	no	no	no	no	no	no	no	opacity	7
455	male	62	left	outdoors	fungal	9.5	optisol	no	no	no	no	no	no	no	no	opacity	6
456	female	51	right	outdoors	fungal	10	dx	no	no	no	no	no	no	no	no	opacity	6
457	male	45	left	indoors	fungal	8	dx	no	no	no	no	no	no	no	no	clear	6
458	male	53	right	indoors	fungal	7.75	dx	no	no	no	no	no	no	no	no	opacity	6
459	female	55	left	indoors	fungal	7.75	dx	no	no	no	no	no	no	no	no	opacity	6
460	male	56	right	indoors	fungal	9.5	dx	yes	no	no	no	no	no	no	no	clear	6
461	male	37	right	indoors	fungal	8.25	optisol	no	no	no	no	no	no	no	no	opacity	6
462	female	53	right	outdoors	acanthamoeba	8.25	dx	no	no	no	yes	no	no	no	no	clear	72
463	male	43	left	indoors	acanthamoeba	10.25	dx	no	no	no	yes	no	no	no	no	clear	8
464	male	55	left	outdoors	acanthamoeba	9.5	dx	no	no	no	no	no	no	no	no	clear	6
465	female	60	left	indoors	acanthamoeba	8.25	dx	no	no	no	yes	no	no	no	no	clear	11
466	male	49	right	indoors	acanthamoeba	9.75	dx	no	no	no	yes	no	no	no	no	opacity	6
467	male	55	left	outdoors	acanthamoeba	12	dx	no	no	no	yes	no	no	no	no	clear	14
468	male	32	right	indoors	acanthamoeba	11.25	dx	no	no	no	no	no	no	no	no	opacity	6
469	female	55	right	outdoors	acanthamoeba	9.5	dx	no	no	no	no	no	no	no	no	clear	6
470	female	28	left	outdoors	acanthamoeba	10.25	dx	no	no	no	yes	yes	no	no	no	clear	6
471	female	51	right	outdoors	acanthamoeba	8.75	dx	no	no	no	no	no	no	no	no	clear	6
472	female	45	left	indoors	acanthamoeba	11.5	dx	no	no	no	no	no	no	no	no	clear	6
473	male	61	right	outdoors	acanthamoeba	8	dx	no	no	no	yes	no	no	no	no	opacity	39
474	female	27	right	indoors	acanthamoeba	9.75	optisol	no	no	no	no	no	no	no	no	clear	6
475	male	57	right	indoors	acanthamoeba	8.5	optisol	no	no	no	no	no	no	no	no	clear	6
476	male	67	right	indoors	acanthamoeba	9	dx	no	no	no	yes	no	no	no	no	opacity	6
477	male	46	right	outdoors	negative	7.75	dx	no	no	no	no	no	no	no	no	opacity	6
478	female	39	right	outdoors	negative	7.75	dx	no	no	no	no	no	no	no	no	clear	6
479	male	6	right	outdoors	negative	2.5	dx	no	no	no	no	no	no	no	no	opacity	7
480	male	51	left	indoors	negative	7.75	dx	no	no	no	no	no	no	no	no	clear	6

## Sheet: evaluation of risk factors 
risk factors for epithelial defects
Epithelial group=1,non-defect group=0; sex: male=1, female=0; age: age≥60 years=1,<60=0; indications: Bacterial=1, viral=2, fungal=3, acanthamoeba=4, negative=5;Graft diameter: >9mm =1, ≤9mm =0；diabetes mellitus: yes=1, no=0; rheumatism: yes=1, no=0; cancer patients with chemo- or radiotherapy: yes=1, no=0
No	epithelial defects	sex	age	indications of penetrating keratoplasty	Graft diameter	Diabetes mellitus	Rheumatism	Cancer patients with chemo- or radiotherapy
1	1	1	1	3	0	0	0	0
2	1	1	0	5	0	0	0	0
3	1	1	0	3	1	0	0	0
4	1	1	0	2	0	0	0	0
5	1	1	1	2	0	0	0	1
6	1	1	0	2	0	0	0	0
7	1	1	0	2	1	0	0	0
8	1	0	0	3	0	0	0	1
9	1	0	0	3	0	0	0	0
10	1	1	0	3	1	0	0	0
11	1	1	1	3	1	0	0	0
12	1	1	0	3	1	0	0	0
13	1	1	0	3	0	0	0	0
14	1	0	0	3	0	0	0	0
15	1	1	0	3	1	0	0	0
16	1	1	1	3	0	0	0	0
17	1	1	0	2	1	0	0	0
18	1	1	1	1	0	0	0	0
19	1	0	0	1	0	0	0	0
20	1	1	1	1	1	0	0	0
21	1	1	0	3	1	0	0	0
22	1	1	0	2	0	1	0	0
23	1	0	1	3	1	0	0	0
24	1	1	1	3	0	0	0	0
25	1	1	0	3	1	1	0	0
26	1	1	0	3	0	0	0	0
27	1	1	0	2	0	0	0	0
28	1	1	0	2	0	0	0	0
29	1	1	1	3	0	0	0	0
30	1	1	0	3	1	0	0	0
31	1	1	0	1	0	0	0	0
32	1	1	0	3	1	0	0	0
33	1	1	1	2	0	0	0	0
34	1	1	0	2	1	0	0	0
35	1	1	0	3	1	0	0	0
36	1	1	0	2	1	0	0	0
37	1	1	1	2	0	0	0	0
38	1	0	0	3	1	0	0	0
39	1	1	0	3	1	0	0	0
40	1	1	0	3	1	0	0	0
41	1	1	0	2	0	0	0	0
42	1	1	1	1	1	0	0	0
43	1	1	0	2	0	1	0	0
44	1	1	0	3	1	0	0	0
45	1	1	0	2	0	0	0	0
46	1	1	0	3	1	0	0	0
47	1	1	1	3	1	0	0	0
48	1	1	0	3	0	0	0	0
49	1	1	0	3	1	0	0	0
50	1	1	1	3	0	0	0	0
51	1	1	1	1	0	0	0	0
52	1	1	0	3	0	0	0	0
53	1	1	0	2	1	0	0	0
54	1	0	0	2	0	1	0	0
55	1	1	0	2	0	0	0	0
56	1	1	0	1	0	0	0	1
57	1	0	1	3	0	0	0	0
58	1	0	0	2	0	0	0	0
59	1	1	0	3	0	0	0	0
60	1	1	1	2	0	0	0	0
61	1	1	0	2	0	0	0	0
62	1	1	1	2	0	0	0	0
63	1	1	1	3	0	0	0	0
64	1	1	0	3	0	0	1	0
65	1	1	0	3	0	0	1	0
66	1	1	0	3	0	0	1	0
67	1	0	0	3	0	0	0	0
68	1	1	0	1	0	0	1	0
69	1	1	1	2	0	0	0	0
70	1	1	0	3	1	1	0	0
71	1	1	1	3	0	0	0	0
72	1	1	0	2	1	0	0	0
73	1	1	0	3	1	0	0	0
74	1	1	0	1	1	0	0	0
75	1	1	1	3	1	0	0	0
76	1	1	0	2	1	0	0	0
77	1	1	1	3	1	0	0	0
78	1	1	0	3	1	0	0	0
79	1	1	1	3	0	0	0	0
80	1	1	1	2	1	0	0	0
81	1	1	1	2	0	0	0	0
82	1	1	1	3	0	0	0	0
83	1	1	1	3	0	0	0	0
84	1	1	1	3	1	0	0	0
85	1	1	0	3	0	0	0	0
86	1	0	1	3	1	0	0	0
87	1	1	0	2	0	0	0	0
88	1	0	1	3	0	0	0	0
89	1	1	1	2	0	0	0	0
90	1	1	0	2	0	0	0	0
91	1	0	0	4	1	0	0	0
92	1	1	1	3	1	0	1	0
93	1	0	1	2	0	0	0	0
94	1	1	0	3	1	0	0	0
95	1	1	0	2	0	0	0	0
96	1	1	0	2	0	0	0	0
97	1	0	1	4	1	0	0	0
98	1	1	0	1	0	0	0	0
99	1	1	0	2	0	0	1	0
100	1	1	1	2	0	0	0	0
101	1	1	0	2	0	0	0	0
102	1	1	0	2	0	0	0	0
103	1	1	0	3	0	0	0	0
104	1	0	0	3	0	0	0	0
105	1	1	0	3	1	0	0	0
106	1	0	1	3	0	0	0	0
107	1	1	0	3	0	0	0	0
108	1	1	0	3	0	0	0	0
109	1	0	0	3	0	0	0	0
110	1	1	0	3	0	1	0	0
111	1	1	0	3	0	0	0	0
112	1	1	1	3	0	1	0	0
113	1	1	0	5	0	0	0	1
114	1	1	1	3	0	0	0	0
115	0	0	1	5	0	0	1	0
116	0	1	1	1	0	0	0	0
117	0	1	1	5	0	0	0	0
118	0	0	0	5	0	0	1	0
119	0	0	1	1	1	0	0	0
120	0	1	0	5	0	0	0	0
121	0	1	1	5	0	0	0	0
122	0	1	0	1	0	0	0	0
123	0	1	0	5	1	0	0	0
124	0	1	0	5	0	0	0	0
125	0	1	0	5	1	0	0	0
126	0	1	0	1	0	0	0	0
127	0	1	1	5	0	0	0	0
128	0	1	0	1	0	0	0	0
129	0	1	0	5	0	0	0	0
130	0	1	0	1	1	0	0	0
131	0	0	0	1	0	0	0	0
132	0	1	0	5	0	0	0	0
133	0	1	1	5	1	0	0	0
134	0	1	1	5	0	0	0	0
135	0	1	0	1	0	0	0	0
136	0	1	0	5	0	0	0	0
137	0	0	0	1	0	0	0	0
138	0	0	0	5	0	0	0	0
139	0	0	1	1	1	0	0	0
140	0	1	0	5	1	0	0	0
141	0	0	1	5	0	0	0	0
142	0	1	0	1	0	0	0	0
143	0	1	0	1	0	0	0	0
144	0	1	1	1	0	0	0	0
145	0	1	0	5	0	0	0	0
146	0	1	0	5	1	0	0	0
147	0	0	1	5	0	0	0	0
148	0	1	0	5	0	0	0	0
149	0	0	1	5	0	0	0	0
150	0	1	0	5	0	0	0	0
151	0	0	1	5	0	0	0	0
152	0	1	0	5	0	0	0	0
153	0	1	0	5	0	0	0	0
154	0	1	1	5	0	0	0	0
155	0	1	1	5	0	0	0	0
156	0	0	1	5	0	0	0	0
157	0	0	0	5	0	1	0	0
158	0	1	0	5	0	0	0	0
159	0	1	0	5	0	0	0	0
160	0	1	0	5	1	0	0	0
161	0	1	1	5	0	0	0	0
162	0	1	0	5	0	0	0	0
163	0	1	1	5	0	0	0	0
164	0	0	0	5	1	0	0	0
165	0	1	0	1	0	0	0	0
166	0	1	1	1	0	0	0	0
167	0	1	0	5	0	0	0	0
168	0	1	0	1	1	0	0	0
169	0	0	0	5	1	0	0	0
170	0	1	1	5	0	0	0	0
171	0	1	0	1	0	0	0	0
172	0	1	0	5	0	0	0	0
173	0	0	0	5	0	0	0	0
174	0	1	0	5	0	0	0	0
175	0	1	0	1	0	0	0	0
176	0	0	0	5	0	0	0	0
177	0	1	0	1	0	0	0	0
178	0	0	0	5	0	0	0	0
179	0	1	0	5	0	0	0	0
180	0	1	0	1	1	0	0	0
181	0	1	0	5	0	0	0	0
182	0	0	1	5	0	0	0	0
183	0	1	0	5	0	0	0	0
184	0	1	1	5	0	0	0	0
185	0	1	0	1	0	0	0	0
186	0	0	0	5	0	0	0	0
187	0	1	0	5	1	0	0	0
188	0	1	1	1	0	0	0	0
189	0	1	0	5	0	0	0	0
190	0	1	1	5	1	1	0	0
191	0	1	0	5	0	0	0	0
192	0	1	0	1	0	0	0	0
193	0	0	0	5	0	0	0	0
194	0	0	0	5	0	0	0	0
195	0	1	0	5	0	0	0	0
196	0	1	0	1	0	0	0	0
197	0	1	0	5	0	0	0	0
198	0	1	0	1	0	0	0	0
199	0	1	0	5	0	0	0	0
200	0	1	1	5	0	0	0	0
201	0	1	1	5	0	0	0	0
202	0	0	1	5	0	0	0	0
203	0	1	0	1	0	0	0	0
204	0	1	0	2	0	0	0	0
205	0	1	1	2	0	0	0	0
206	0	1	0	2	0	1	0	0
207	0	1	0	2	0	0	0	0
208	0	0	1	2	0	0	0	0
209	0	1	0	2	0	0	0	0
210	0	1	0	2	0	0	0	0
211	0	1	0	2	0	0	0	0
212	0	0	0	2	0	0	0	0
213	0	1	0	2	0	0	0	0
214	0	1	0	2	0	0	0	0
215	0	1	0	2	0	0	0	0
216	0	1	0	2	0	0	0	0
217	0	1	0	2	0	0	0	0
218	0	0	0	2	0	0	0	0
219	0	1	0	2	0	0	0	0
220	0	0	0	2	0	0	0	0
221	0	1	0	2	0	0	0	0
222	0	1	0	2	0	0	0	0
223	0	1	0	2	0	0	0	0
224	0	0	1	2	0	0	0	0
225	0	1	0	2	0	0	0	0
226	0	1	0	2	0	0	0	0
227	0	0	0	2	0	0	0	0
228	0	1	0	2	0	0	0	0
229	0	1	0	2	0	0	0	0
230	0	0	0	2	0	0	0	0
231	0	1	1	2	0	0	0	0
232	0	0	0	2	0	0	0	0
233	0	1	1	2	0	0	0	0
234	0	1	1	2	0	0	0	0
235	0	1	0	2	0	0	0	0
236	0	0	0	2	0	0	0	0
237	0	0	0	2	0	0	0	0
238	0	0	0	2	0	0	0	0
239	0	0	0	2	0	0	0	0
240	0	0	0	2	0	0	0	0
241	0	0	0	2	0	0	0	0
242	0	1	1	2	0	0	0	0
243	0	1	0	2	0	0	0	0
244	0	1	1	2	0	0	0	0
245	0	1	0	2	1	0	0	0
246	0	1	1	2	0	0	0	0
247	0	1	0	2	0	0	0	0
248	0	1	0	2	0	0	0	0
249	0	1	0	2	0	0	0	0
250	0	0	0	2	0	0	0	0
251	0	0	0	2	0	0	0	0
252	0	1	0	2	0	0	0	0
253	0	1	0	2	0	0	0	0
254	0	0	0	2	0	0	0	0
255	0	1	1	2	0	0	0	0
256	0	0	0	2	0	0	0	0
257	0	1	0	2	0	0	0	0
258	0	1	0	2	0	0	0	0
259	0	0	1	2	0	0	1	0
260	0	1	0	2	0	0	0	0
261	0	1	1	2	0	0	0	0
262	0	0	0	2	0	0	0	0
263	0	1	0	2	0	0	0	0
264	0	0	0	2	0	0	0	0
265	0	1	0	2	0	0	0	0
266	0	1	1	2	0	0	0	0
267	0	0	1	2	0	0	0	0
268	0	1	0	2	0	0	0	0
269	0	1	0	2	0	0	0	0
270	0	0	1	2	0	1	0	0
271	0	1	0	2	0	0	0	0
272	0	1	0	2	0	0	0	0
273	0	0	0	2	0	0	0	0
274	0	1	0	2	0	0	0	0
275	0	1	0	2	0	0	0	0
276	0	0	0	2	0	0	0	0
277	0	0	0	2	0	0	0	0
278	0	0	0	2	0	0	0	0
279	0	1	1	2	0	0	0	0
280	0	1	0	2	0	0	0	0
281	0	1	0	2	0	0	1	0
282	0	1	0	2	0	0	0	0
283	0	0	0	2	0	0	0	0
284	0	1	0	2	0	0	0	0
285	0	0	0	2	0	0	0	0
286	0	0	0	2	0	0	0	0
287	0	1	0	2	0	0	0	0
288	0	1	0	2	0	0	0	0
289	0	1	1	2	0	0	0	0
290	0	1	0	2	0	0	0	1
291	0	0	0	2	0	0	0	0
292	0	1	0	2	0	0	0	0
293	0	0	0	2	0	0	0	0
294	0	1	1	2	0	0	0	0
295	0	1	0	2	0	0	0	0
296	0	1	0	2	0	0	0	0
297	0	1	0	2	0	0	0	0
298	0	1	0	2	0	0	0	0
299	0	1	0	2	0	0	0	0
300	0	0	0	2	0	0	0	0
301	0	1	0	2	0	0	0	0
302	0	1	1	2	0	0	0	0
303	0	1	1	2	0	0	0	0
304	0	1	0	2	0	0	0	0
305	0	1	0	2	0	0	0	0
306	0	0	0	2	0	0	0	0
307	0	1	1	2	0	0	0	0
308	0	1	0	2	0	0	0	0
309	0	1	1	2	0	0	0	0
310	0	1	0	2	0	0	0	0
311	0	1	0	2	0	0	0	0
312	0	1	0	2	1	0	0	0
313	0	1	0	2	0	0	0	0
314	0	1	0	2	0	0	0	0
315	0	1	0	2	0	0	0	0
316	0	1	0	2	0	0	0	0
317	0	1	0	2	1	0	0	0
318	0	0	0	2	0	0	0	0
319	0	0	0	2	0	0	0	0
320	0	0	0	2	0	0	0	0
321	0	1	1	2	0	0	0	0
322	0	1	1	2	0	0	0	0
323	0	1	0	2	0	0	0	0
324	0	0	0	2	0	0	0	0
325	0	1	0	2	0	0	0	0
326	0	1	0	2	0	0	0	0
327	0	0	1	2	0	0	0	0
328	0	0	0	2	0	0	0	0
329	0	1	0	2	0	0	0	0
330	0	1	0	2	0	0	0	0
331	0	0	1	2	0	0	0	0
332	0	1	0	2	0	1	0	0
333	0	1	0	2	0	0	0	0
334	0	1	1	2	0	0	0	0
335	0	1	1	2	1	0	0	0
336	0	0	1	3	0	0	0	0
337	0	0	0	3	1	0	0	0
338	0	0	0	3	0	0	0	0
339	0	1	0	3	0	0	0	0
340	0	1	0	3	0	0	0	0
341	0	1	0	3	0	0	0	0
342	0	0	0	3	1	0	0	0
343	0	0	0	3	0	0	0	0
344	0	0	0	3	0	1	0	0
345	0	1	0	3	0	0	0	0
346	0	0	0	3	0	0	0	0
347	0	0	1	3	0	0	0	0
348	0	1	0	3	0	0	0	0
349	0	1	0	3	1	0	0	0
350	0	0	0	3	0	0	0	0
351	0	1	1	3	0	0	0	0
352	0	1	0	3	0	0	0	0
353	0	1	0	3	1	0	0	0
354	0	1	0	3	0	0	0	0
355	0	1	0	3	0	0	0	0
356	0	0	0	3	0	0	0	0
357	0	1	0	3	0	0	0	0
358	0	0	0	3	1	0	0	0
359	0	0	1	3	0	0	0	0
360	0	0	0	3	1	0	0	0
361	0	0	1	3	0	0	0	0
362	0	1	1	3	0	0	0	0
363	0	1	0	3	0	0	0	0
364	0	1	0	3	0	0	0	0
365	0	0	0	3	0	0	0	0
366	0	1	0	3	0	0	0	0
367	0	0	0	3	0	0	0	0
368	0	1	0	3	1	0	0	0
369	0	0	0	3	0	0	0	0
370	0	0	0	3	0	0	0	0
371	0	1	0	3	0	0	0	0
372	0	1	0	3	0	0	0	0
373	0	0	0	3	0	0	0	0
374	0	0	1	3	0	0	0	0
375	0	1	0	3	0	1	0	0
376	0	1	0	3	1	0	0	0
377	0	1	0	3	1	0	0	0
378	0	1	1	3	0	0	0	0
379	0	0	0	3	0	0	0	0
380	0	1	0	3	0	0	0	0
381	0	1	1	3	0	1	0	0
382	0	1	0	3	0	0	0	0
383	0	1	1	3	0	1	0	0
384	0	1	0	3	0	0	0	0
385	0	1	0	3	1	1	0	0
386	0	1	0	3	1	0	0	0
387	0	1	0	3	0	0	0	0
388	0	1	0	3	1	0	0	0
389	0	0	0	3	0	0	0	0
390	0	1	0	3	0	0	0	0
391	0	0	0	3	0	0	0	0
392	0	1	1	3	1	0	0	0
393	0	0	0	3	0	0	0	0
394	0	0	0	3	0	0	0	0
395	0	0	0	3	0	0	0	0
396	0	0	1	3	0	0	0	0
397	0	1	0	3	1	0	0	0
398	0	0	0	3	1	0	0	0
399	0	0	0	3	0	0	0	0
400	0	1	0	3	0	0	0	0
401	0	1	0	3	0	0	0	0
402	0	0	0	3	1	0	0	0
403	0	0	1	3	0	0	0	0
404	0	1	1	3	0	0	0	0
405	0	0	1	3	0	0	0	0
406	0	1	0	3	1	0	0	0
407	0	1	1	3	0	0	0	0
408	0	1	0	3	1	0	0	0
409	0	1	0	3	0	0	0	0
410	0	1	0	3	0	0	0	0
411	0	0	1	3	1	0	0	0
412	0	1	0	3	1	0	0	0
413	0	1	0	3	1	0	0	0
414	0	0	1	3	0	1	0	0
415	0	1	0	3	1	0	0	0
416	0	1	0	3	0	0	0	0
417	0	0	1	3	0	1	0	0
418	0	0	0	3	1	1	0	0
419	0	0	0	3	1	0	0	0
420	0	0	0	3	0	0	0	0
421	0	0	1	3	0	0	0	0
422	0	0	1	3	0	0	0	0
423	0	0	0	3	0	0	0	0
424	0	1	0	3	0	0	0	0
425	0	0	0	3	1	0	0	0
426	0	1	1	3	1	0	0	0
427	0	0	0	3	1	0	0	0
428	0	1	0	3	1	0	0	0
429	0	0	0	3	0	0	0	0
430	0	1	1	3	0	1	0	0
431	0	1	0	3	1	0	0	0
432	0	1	0	5	0	0	0	0
433	0	1	0	3	0	0	0	0
434	0	1	0	3	0	1	0	0
435	0	1	1	3	0	0	0	0
436	0	1	0	3	0	0	0	0
437	0	1	0	3	1	0	0	0
438	0	1	0	3	0	1	0	0
439	0	1	0	3	0	1	0	0
440	0	1	1	3	1	0	0	0
441	0	0	0	3	0	0	0	0
442	0	1	0	3	0	0	0	0
443	0	0	1	3	0	0	0	0
444	0	1	0	3	1	0	0	0
445	0	0	0	3	0	0	0	0
446	0	0	0	3	1	0	0	0
447	0	1	1	3	1	0	0	0
448	0	1	1	3	1	0	0	0
449	0	1	0	5	0	0	0	0
450	0	1	1	3	0	0	0	0
451	0	0	0	3	0	0	0	0
452	0	1	0	3	0	0	0	1
453	0	1	0	3	1	0	0	0
454	0	1	1	3	0	0	0	0
455	0	0	1	3	0	0	0	0
456	0	1	0	3	0	0	0	0
457	0	0	0	3	0	0	0	0
458	0	0	0	3	0	0	0	0
459	0	0	0	3	0	0	0	0
460	0	1	1	3	0	0	0	0
461	0	1	0	3	0	0	0	0
462	0	0	0	3	1	0	0	0
463	0	0	0	3	0	0	0	0
464	0	1	1	3	0	0	0	0
465	0	1	0	3	0	0	0	0
466	0	0	0	3	0	0	0	0
467	0	0	0	3	0	0	0	0
468	0	0	0	3	0	0	0	0
469	0	1	1	3	0	0	0	0
470	0	1	0	3	1	0	0	1
471	0	1	0	3	0	0	0	0
472	0	0	0	3	1	0	0	0
473	0	1	0	3	1	0	0	0
474	0	0	0	3	1	0	0	0
475	0	0	1	3	0	0	0	0
476	0	1	0	3	0	0	0	0
477	0	1	0	3	0	0	0	0
478	0	1	1	3	1	0	0	0
479	0	1	0	3	0	0	0	0
480	0	1	1	3	0	0	0	0
481	0	1	0	3	1	0	0	0
482	0	1	1	3	0	0	0	0
483	0	1	0	3	0	0	0	0
484	0	0	0	3	0	0	0	0
485	0	1	0	3	1	0	0	0
486	0	0	0	3	0	0	0	0
487	0	0	0	3	0	0	0	0
488	0	1	0	3	1	0	0	0
489	0	0	1	3	0	0	0	0
490	0	0	0	3	1	0	0	0
491	0	1	0	3	0	0	0	0
492	0	1	0	3	0	0	0	0
493	0	1	1	5	0	0	0	0
494	0	1	1	3	0	0	0	0
495	0	0	1	3	1	0	0	0
496	0	1	0	3	0	0	0	0
497	0	1	0	3	1	1	0	0
498	0	0	0	3	0	0	0	0
499	0	0	0	3	0	0	0	0
500	0	1	0	3	0	0	0	0
501	0	1	0	5	0	1	0	0
502	0	0	0	3	0	0	0	0
503	0	0	1	3	0	0	0	0
504	0	1	0	3	0	1	0	0
505	0	1	0	3	1	0	0	0
506	0	1	1	3	0	0	0	0
507	0	1	0	3	0	0	0	0
508	0	1	0	3	1	0	0	0
509	0	0	0	3	0	0	0	0
510	0	1	0	3	0	0	0	0
511	0	1	0	3	0	0	0	0
512	0	0	0	3	0	0	0	0
513	0	1	1	3	0	0	0	0
514	0	1	1	3	0	0	0	0
515	0	1	0	3	0	0	0	0
516	0	0	0	3	0	1	0	0
517	0	0	0	3	0	0	0	0
518	0	1	0	3	0	0	0	0
519	0	1	0	3	1	0	0	0
520	0	1	0	3	0	0	0	0
521	0	0	1	3	0	1	0	0
522	0	0	1	3	0	0	0	0
523	0	1	0	3	0	0	0	0
524	0	0	1	3	0	0	0	0
525	0	1	0	3	0	0	0	0
526	0	1	1	3	0	0	0	0
527	0	0	1	3	0	1	0	0
528	0	1	0	3	0	0	0	0
529	0	0	0	3	0	0	0	0
530	0	1	0	3	0	0	0	1
531	0	1	1	3	1	1	0	0
532	0	0	0	3	0	0	0	0
533	0	0	0	3	0	0	0	0
534	0	1	0	3	1	0	0	0
535	0	1	1	3	0	0	0	0
536	0	0	0	3	0	1	1	0
537	0	1	0	3	0	0	1	0
538	0	0	0	3	0	0	0	0
539	0	0	0	3	0	1	0	0
540	0	0	0	3	1	0	0	0
541	0	1	1	3	1	0	1	0
542	0	1	1	3	0	0	0	0
543	0	1	0	5	0	0	0	0
544	0	1	1	3	1	0	0	0
545	0	1	0	3	0	0	0	0
546	0	1	0	3	0	0	0	0
547	0	1	0	3	1	0	0	0
548	0	1	0	3	0	0	0	0
549	0	0	1	3	0	0	0	0
550	0	1	0	3	0	0	0	0
551	0	1	0	3	0	0	0	0
552	0	1	1	3	0	1	0	0
553	0	0	1	3	0	0	0	0
554	0	1	0	3	0	1	0	0
555	0	0	0	3	1	0	0	0
556	0	1	0	3	0	0	0	0
557	0	1	1	3	1	0	0	0
558	0	1	0	3	1	0	0	0
559	0	1	0	3	0	0	0	0
560	0	1	0	3	1	0	1	0
561	0	1	0	3	0	0	0	0
562	0	0	0	3	1	0	0	0
563	0	0	1	3	1	1	0	0
564	0	1	1	3	0	0	0	0
565	0	1	1	3	0	0	0	0
566	0	1	0	3	1	0	0	0
567	0	0	0	3	0	0	0	0
568	0	1	1	3	1	0	0	0
569	0	1	1	3	1	0	0	0
570	0	0	0	3	1	0	0	0
571	0	1	0	3	0	0	0	0
572	0	1	0	3	0	0	0	0
573	0	0	0	3	0	0	0	0
574	0	1	0	3	1	1	0	0
575	0	1	0	3	0	0	0	0
576	0	0	0	4	0	0	0	0
577	0	1	0	4	1	0	0	0
578	0	1	0	4	1	0	0	0
579	0	0	0	4	0	0	0	0
580	0	1	0	4	1	0	0	0
581	0	1	0	4	1	0	0	0
582	0	1	0	4	1	0	0	0
583	0	0	0	4	1	0	0	0
584	0	0	0	4	1	0	0	0
585	0	0	0	4	0	0	0	0
586	0	0	0	4	1	0	0	0
587	0	1	1	4	0	0	0	0
588	0	0	0	4	1	0	0	0
589	0	1	0	4	0	0	0	0
590	0	1	1	4	1	0	0	0
591	0	1	0	5	0	0	0	0
592	0	0	0	5	0	0	0	0
593	0	1	0	5	0	0	0	0
594	0	1	0	5	0	0	0	0
